# Supplementary material for: Longitudinal Analyses after COVID-19 Recovery or Prolonged Infection Reveal Unique Immunological Signatures after Repeated Vaccinations
Source: Vaccines (Basel). 2022 Oct 28;10(11):1815. doi: 10.3390/vaccines10111815 (PMC9693104; doi:10.3390/vaccines10111815)
Supplement: Supplementary file 1 [file vaccines-10-01815-s001.zip]

Archive with 1 entries (1 files):
- vaccines-1956122-supplementary.pdf
